# Supplementary material for: Identifying the EMT-related signature to stratify prognosis and evaluate the tumor microenvironment in lung adenocarcinoma
Source: Front Genet. 2022 Sep 16;13:1008416. doi: 10.3389/fgene.2022.1008416 (PMC9523218; doi:10.3389/fgene.2022.1008416)
Supplement: Supplementary file 1 [file DataSheet1.ZIP]

Archive with 4 entries (4 files):
- Figure S1-2.docx
- FigureS1.jpg
- FigureS2.jpg
- Suppl.tables.xlsx
