# Supplementary material for: Identifying the EMT-related signature to stratify prognosis and evaluate the tumor microenvironment in lung adenocarcinoma
Source: Front Genet. 2022 Sep 16;13:1008416. doi: 10.3389/fgene.2022.1008416 (PMC9523218; doi:10.3389/fgene.2022.1008416)
Supplement: Supplementary file 1 [file DataSheet1.ZIP › Suppl.tables.xlsx]

## Sheet: Table S1
Table S1: The list of EMT-related genes
Gene
ABI3BP
ACTA2
ADAM12
ANPEP
APLP1
AREG
BASP1
BDNF
BGN
BMP1
CADM1
CALD1
CALU
CAP2
CAPG
CCN1
CCN2
CD44
CD59
CDH11
CDH2
CDH6
COL11A1
COL12A1
COL16A1
COL1A1
COL1A2
COL3A1
COL4A1
COL4A2
COL5A1
COL5A2
COL5A3
COL6A2
COL6A3
COL7A1
COL8A2
COLGALT1
COMP
COPA
CRLF1
CTHRC1
CXCL1
CXCL12
CXCL6
CXCL8
DAB2
DCN
DKK1
DPYSL3
DST
ECM1
ECM2
EDIL3
EFEMP2
ELN
EMP3
ENO2
FAP
FAS
FBLN1
FBLN2
FBLN5
FBN1
FBN2
FERMT2
FGF2
FLNA
FMOD
FN1
FOXC2
FSTL1
FSTL3
FUCA1
FZD8
GADD45A
GADD45B
GAS1
GEM
GJA1
GLIPR1
GPC1
GPX7
GREM1
HTRA1
ID2
IGFBP2
IGFBP3
IGFBP4
IL15
IL32
IL6
INHBA
ITGA2
ITGA5
ITGAV
ITGB1
ITGB3
ITGB5
JUN
LAMA1
LAMA2
LAMA3
LAMC1
LAMC2
LGALS1
LOX
LOXL1
LOXL2
LRP1
LRRC15
LUM
MAGEE1
MATN2
MATN3
MCM7
MEST
MFAP5
MGP
MMP1
MMP14
MMP2
MMP3
MSX1
MXRA5
MYL9
MYLK
NID2
NNMT
NOTCH2
NT5E
NTM
OXTR
P3H1
PCOLCE
PCOLCE2
PDGFRB
PDLIM4
PFN2
PLAUR
PLOD1
PLOD2
PLOD3
PMEPA1
PMP22
POSTN
PPIB
PRRX1
PRSS2
PTHLH
PTX3
PVR
QSOX1
RGS4
RHOB
SAT1
SCG2
SDC1
SDC4
SERPINE1
SERPINE2
SERPINH1
SFRP1
SFRP4
SGCB
SGCD
SGCG
SLC6A8
SLIT2
SLIT3
SNAI2
SNTB1
SPARC
SPOCK1
SPP1
TAGLN
TFPI2
TGFB1
TGFBI
TGFBR3
TGM2
THBS1
THBS2
THY1
TIMP1
TIMP3
TNC
TNFAIP3
TNFRSF11B
TNFRSF12A
TPM1
TPM2
TPM4
VCAM1
VCAN
VEGFA
VEGFC
VIM
WIPF1
WNT5A

## Sheet: Table S2
Table S2: Clinical characteristics of the TCGA and GSE72094 data.
		TCGA cohort	GSE72094
		(n=283)	(n=310)
Age(%)
	<65	125 (44.17)	80 (25.81)
	>=65	158 (55.83)	230 (74.19)
Gender (%)
	Female	148 (52.30)	164 (52.90)
	Male	135 (47.70)	146 (47.10)
Pathological stage (%)
	Stage I	153 (54.06)	208 (67.10)
	Stage II	77 (27.21)	48 (15.48)
	Stage III	53 (18.73)	44 (14.19)
	Stage IV	0 (0)	10 (3.23)
Pathological T (%)
	T1	86 (30.40)
	T2	162 (57.24)
	T3	25 (8.83)
	T4	10 (3.53)
Pathological N (%)
	N0	178 (62.90)
	N1	62 (21.91)
	N2	42 (14.84)
	N3	1 (0.35)
Survival status (%)
	Alive	170 (60.07)	230 (74.19)
	Dead	113 (39.93)	80 (25.81)

## Sheet: Table S3
Table S3: Univariate Cox regression analysis results
Gene_name	Coef	HR	Pvalue	Z	Lower	Upper
LOXL2	0.26	1.3	0.0048	2.82	1.08	1.55
PLOD2	0.227	1.25	0.014	2.46	1.05	1.5
PMEPA1	0.205	1.23	0.02	2.33	1.03	1.46
SPOCK1	0.181	1.2	0.031	2.16	1.02	1.41
DCN	-0.213	0.808	0.034	-2.12	0.664	0.984
MMP14	0.179	1.2	0.045	2	1	1.42

## Sheet: Table S4
Table S4: LASSO regression analysis results
Gene	Coef
DCN	-0.282
LOXL2	0.105
MMP14	0.041
PLOD2	0.071
PMEPA1	0.149
SPOCK1	0.03

## Sheet: Table S5
Table S5: Risk score of samples based on the expression levels of 6 risk genes.
Sample	DCN	LOXL2	MMP14	PLOD2	PMEPA1	SPOCK1	Risk_score	Risk_group
TCGA-05-4249-01A	0.0272977	-0.233142	1.11866	-0.849386	0.756846	-0.717311	0.045	low
TCGA-05-4250-01A	0.206671	1.8023	1.06562	1.3979	1.65148	0.682838	0.54	high
TCGA-05-4384-01A	0.10428	-0.471465	-0.771838	-0.557316	-0.117519	-0.946187	-0.196	low
TCGA-05-4389-01A	-0.929393	-1.11764	-0.254395	-0.138207	-1.9486	-0.781726	-0.189	low
TCGA-05-4396-01A	-1.16505	0.033421	-0.323424	0.017338	-1.07025	-0.113711	0.157	high
TCGA-05-4397-01A	-1.32103	-0.313878	2.15478	1.73741	-1.86112	-0.872144	0.248	high
TCGA-05-4398-01A	-0.267212	0.956274	0.823952	0.301826	0.107764	0.118052	0.251	high
TCGA-05-4403-01A	0.0215127	-0.10538	0.518906	-0.685845	0.91228	-0.0449056	0.09	low
TCGA-05-4405-01A	1.03799	0.32863	0.76468	-0.16557	1.03391	0.860655	-0.059	low
TCGA-05-4417-01A	0.887103	0.800004	1.14315	0.129872	0.57047	0.670082	-0.005	low
TCGA-05-4418-01A	-0.597286	0.0419412	-0.218027	0.239925	0.217949	0.80173	0.237	high
TCGA-05-4420-01A	0.0203593	-0.0632538	0.19694	-0.416896	-1.80765	-0.349898	-0.314	low
TCGA-05-4422-01A	-1.87432	-1.50576	-1.04378	-0.297648	-2.22103	-1.04157	-0.056	low
TCGA-05-4424-01A	0.278717	-0.101013	-0.273887	0.466891	-0.142114	-0.170855	-0.094	low
TCGA-05-4426-01A	-0.92692	2.20905	-0.44295	1.36368	0.591178	1.10344	0.693	high
TCGA-05-4427-01A	-0.512611	0.502347	1.06726	0.920077	-0.0392348	0.547693	0.317	high
TCGA-05-4430-01A	1.16859	0.904581	1.12569	-0.177312	1.18915	1.06775	0.008	low
TCGA-05-4432-01A	-0.331713	0.00568873	0.0725628	0.771292	-0.132399	0.615563	0.151	high
TCGA-05-4433-01A	-0.889356	-1.20957	0.797214	-0.857519	-0.843853	-1.11649	-0.064	low
TCGA-05-5420-01A	0.507596	-1.22617	-0.549375	-0.425063	-2.80817	-0.463745	-0.757	low
TCGA-05-5423-01A	0.580407	-1.80647	-1.37637	-1.43123	-0.465483	-0.654209	-0.6	low
TCGA-05-5425-01A	-0.0940288	-0.711471	-0.415623	-1.1368	-0.985093	-0.540394	-0.309	low
TCGA-05-5428-01A	0.701507	-0.790983	-0.780938	0.387975	-0.123918	0.162153	-0.299	low
TCGA-05-5429-01A	0.433129	0.123942	0.491963	-1.00686	0.592078	-0.0629491	-0.074	low
TCGA-35-4122-01A	0.518618	0.501006	-0.4806	0.370475	-0.688343	-0.150606	-0.194	low
TCGA-35-4123-01A	0.577668	1.26362	0.766852	1.53716	0.507042	-0.793492	0.162	high
TCGA-38-4625-01A	-0.200502	-0.445497	0.908324	1.33964	-1.33769	-0.113433	-0.061	low
TCGA-38-4627-01A	2.1881	2.00221	1.56466	1.2191	1.15534	2.94573	0.004	low
TCGA-38-4628-01A	1.17882	-1.05944	0.236845	-1.17791	0.20875	1.40626	-0.444	low
TCGA-38-4629-01A	0.147199	1.40219	1.16305	1.34913	0.669987	2.24087	0.416	high
TCGA-38-4631-01A	-0.334177	-1.20545	-0.663038	0.66453	0.735069	0.136851	0.101	low
TCGA-38-7271-01A	1.00257	-0.670313	-0.0967379	-0.855013	0.0599811	-0.646422	-0.428	low
TCGA-38-A44F-01A	-0.0294669	-0.39742	0.229206	0.244527	1.71536	0.496546	0.264	high
TCGA-44-2655-01A	0.0671993	-1.13959	-1.63798	-0.887226	-0.203863	-0.925865	-0.327	low
TCGA-44-2656-01A	0.127871	-0.0283842	-0.544406	-0.668239	-0.641467	-0.62583	-0.223	low
TCGA-44-2659-01A	0.774119	-0.678941	-0.416097	-0.444271	1.14959	-0.196037	-0.173	low
TCGA-44-2661-01A	1.1221	-1.22821	-0.810104	-0.832953	-0.92278	-0.855483	-0.701	low
TCGA-44-2662-01A	-0.696173	0.655733	-0.464897	2.32567	-1.65398	-0.621934	0.146	high
TCGA-44-2665-01A	2.24858	2.02375	1.68455	1.26103	1.19553	3.07908	0.008	low
TCGA-44-2666-01A	-0.971486	-1.75997	-1.15006	-1.28663	-1.36069	-1.11636	-0.286	low
TCGA-44-2668-01A	-0.185163	0.970429	1.92327	2.5177	-0.287651	1.29068	0.408	high
TCGA-44-3396-01A	1.03415	0.718032	1.12335	0.771562	-0.245774	0.357164	-0.141	low
TCGA-44-3398-01A	1.70669	1.67117	0.474655	1.27722	0.599602	1.35351	-0.066	low
TCGA-44-3919-01A	0.244063	0.360174	0.474053	0.903454	0.554737	0.216789	0.142	high
TCGA-44-4112-01A	0.887883	1.09396	0.45649	0.925119	1.20026	1.5831	0.175	high
TCGA-44-5643-01A	-1.64064	-1.41342	0.494769	-1.14399	-3.07552	1.53936	-0.159	low
TCGA-44-6145-01A	0.297949	0.728984	0.667669	1.01235	0.514533	0.608836	0.187	high
TCGA-44-6774-01A	1.41344	1.63571	2.06564	1.58282	0.792856	2.93759	0.176	high
TCGA-44-7661-01A	0.354098	2.93496	2.5429	1.82252	1.10626	3.13021	0.701	high
TCGA-44-7670-01A	-1.79554	0.0892011	0.0402775	0.7055	0.839079	0.453019	0.706	high
TCGA-44-7671-01A	0.0843798	-0.0953836	-0.0235591	-0.289777	0.257598	0.478677	-0.003	low
TCGA-44-7672-01A	0.347477	0.538673	0.857476	-0.374429	0.422692	0.685912	0.051	low
TCGA-44-8117-01A	-0.0204362	0.011985	-0.0302457	-0.697638	0.908737	1.39737	0.134	high
TCGA-44-8119-01A	1.05711	2.18012	1.56391	1.58146	-0.103895	2.21499	0.158	high
TCGA-44-8120-01A	0.605757	0.124574	0.642388	0.221969	0.292253	0.147714	-0.068	low
TCGA-44-A47B-01A	-0.80749	0.827552	-0.438618	0.335753	0.118254	0.26817	0.346	high
TCGA-44-A47G-01A	0.24742	1.33217	0.83453	0.724429	-0.460688	-0.340095	0.077	low
TCGA-44-A4SS-01A	0.278861	-0.0970913	0.962789	0.0380339	1.5188	-0.299543	0.171	high
TCGA-49-4486-01A	-1.93287	-2.35156	-3.15612	-1.37414	-2.32432	-1.26167	-0.313	low
TCGA-49-4487-01A	0.267707	0.844871	1.44691	0.866655	-0.512652	0.752921	0.08	low
TCGA-49-4490-01A	-0.13928	0.618864	0.851321	0.0851778	0.879742	0.824207	0.301	high
TCGA-49-4494-01A	-0.962975	0.651654	-0.774792	0.570057	-0.460656	-0.420998	0.267	high
TCGA-49-4501-01A	0.967037	-0.936382	-0.615159	-0.025701	-0.168093	-0.124828	-0.427	low
TCGA-49-4505-01A	0.0115256	0.34175	0.215655	0.669157	0.625465	-0.101302	0.179	high
TCGA-49-4506-01A	-1.01722	2.19078	-1.27357	-0.963211	0.24191	-0.508036	0.417	high
TCGA-49-4507-01A	-1.66527	0.966968	-0.604758	2.44796	0.395115	0.130843	0.783	high
TCGA-49-4510-01A	-0.125245	-0.922678	-1.06866	-0.297132	-0.466174	-0.692314	-0.217	low
TCGA-49-4514-01A	-2.04376	-0.454225	-1.3914	-0.446476	-1.35531	-0.00729305	0.238	high
TCGA-49-6742-01A	-1.29653	-0.324364	-0.44558	-0.982102	0.487298	-0.661633	0.296	high
TCGA-49-6745-01A	0.412458	0.548114	0.832595	0.523447	0.155902	1.16547	0.071	low
TCGA-4B-A93V-01A	-2.83637	-0.445494	-0.281729	-0.189853	-0.270434	0.443273	0.701	high
TCGA-50-5044-01A	-1.28587	1.97797	2.17973	1.72803	1.57024	2.77759	1.1	high
TCGA-50-5049-01A	1.22458	0.555801	0.39146	-0.098731	-0.694175	1.23567	-0.344	low
TCGA-50-5051-01A	-1.1385	0.502441	-1.3376	-0.00874749	-0.240651	0.0497143	0.284	high
TCGA-50-5055-01A	1.30086	-0.221591	0.0901444	-0.444424	0.145565	0.490721	-0.382	low
TCGA-50-5066-01A	0.961418	-0.164985	-0.728334	0.407428	-1.95965	-0.356333	-0.592	low
TCGA-50-5072-01A	0.0342697	0.834412	0.793759	0.501705	0.416214	0.808439	0.232	high
TCGA-50-5930-01A	-0.00274788	0.586071	0.754467	0.681368	-0.129312	1.52603	0.168	high
TCGA-50-5932-01A	-0.49447	-1.0042	-0.805231	-1.97781	-0.226532	-1.11618	-0.207	low
TCGA-50-5933-01A	1.17483	1.60803	1.9967	1.74947	1.86317	2.36251	0.392	high
TCGA-50-5935-01A	-0.473356	0.0334225	-0.961874	-0.245616	0.824166	0.145625	0.207	high
TCGA-50-5936-01A	-0.108243	0.963971	1.44745	0.537964	-0.0682244	1.80326	0.273	high
TCGA-50-5939-01A	-0.045367	1.75071	1.98816	2.77877	1.0924	0.878388	0.665	high
TCGA-50-5941-01A	0.0324499	0.0976101	0.469792	0.652887	-0.216538	-0.559492	0.018	low
TCGA-50-5942-01A	0.531584	-1.48012	-0.889679	-0.754836	0.769848	-0.692368	-0.301	low
TCGA-50-5944-01A	1.09763	-0.946441	-0.737627	-0.277767	0.813705	-0.581264	-0.355	low
TCGA-50-6590-01A	-1.0234	2.12979	0.586264	1.38882	1.00615	0.943977	0.813	high
TCGA-50-6592-01A	-0.354661	1.02127	1.34184	1.35969	1.3012	1.13778	0.587	high
TCGA-50-6593-01A	0.547472	0.752788	1.35877	0.265784	1.05784	1.25257	0.194	high
TCGA-50-6594-01A	-0.912637	1.52308	1.20958	1.07085	0.771457	3.27678	0.756	high
TCGA-50-6595-01A	0.516158	2.02127	2.08991	1.85092	2.91606	2.78511	0.802	high
TCGA-50-6597-01A	-1.07962	-2.16256	-2.60723	-0.629748	-1.31049	-1.09278	-0.302	low
TCGA-50-7109-01A	-0.123051	0.827571	-0.893033	1.49267	-0.440261	-0.0466898	0.124	high
TCGA-50-8457-01A	0.777779	-1.13141	0.366359	-1.20303	-0.228019	-0.206551	-0.449	low
TCGA-50-8459-01A	1.07686	2.45909	3.42658	0.663736	2.23589	2.45877	0.549	high
TCGA-50-8460-01A	-0.566117	-0.0362287	-1.0156	-0.222101	-0.434046	-1.19232	-0.002	low
TCGA-53-7626-01A	0.355808	-0.706122	0.123772	-0.684579	0.186042	-0.664903	-0.21	low
TCGA-53-7813-01A	-1.22593	0.587979	-1.71536	0.574207	0.0158903	-0.558748	0.363	high
TCGA-55-1592-01A	0.128847	-0.734483	0.163199	0.317277	-1.57343	-0.626254	-0.337	low
TCGA-55-1594-01A	-0.850552	-0.405482	0.140642	1.24454	-0.524408	2.36578	0.284	high
TCGA-55-1596-01A	-0.898284	-1.02023	0.0596751	0.968653	-2.12899	-0.555374	-0.116	low
TCGA-55-6972-01A	-1.77354	-2.49124	-2.15301	-2.14326	-2.79087	-1.27312	-0.456	low
TCGA-55-6975-01A	0.934594	1.68428	1.94045	0.832309	2.27454	1.96286	0.45	high
TCGA-55-6979-01A	-0.0628582	0.579215	0.899914	0.0413541	0.264594	-0.626095	0.139	high
TCGA-55-6980-01A	0.825264	0.922913	1.61766	0.815407	1.4661	0.35511	0.218	high
TCGA-55-6981-01A	-0.519958	0.627175	0.172795	-1.25815	0.974845	-0.139438	0.271	high
TCGA-55-6982-01A	0.688148	1.15586	0.74768	0.361738	0.564533	1.48686	0.112	high
TCGA-55-6983-01A	0.411548	-0.167145	0.0572469	-0.46317	0.917648	-0.141492	-0.032	low
TCGA-55-6984-01A	-1.43647	0.0480611	1.54873	0.570011	1.973	-0.498523	0.793	high
TCGA-55-6986-01A	-0.293289	1.48735	-0.202678	0.309094	0.332058	-0.611718	0.284	high
TCGA-55-6987-01A	-0.4341	0.155857	-0.328671	0.740386	-0.454434	-0.176054	0.105	high
TCGA-55-7281-01A	-0.16355	0.265944	0.596991	-0.463962	1.80186	0.543439	0.35	high
TCGA-55-7574-01A	0.625379	0.800577	0.915947	-0.0782608	0.205748	1.17452	0.006	low
TCGA-55-7576-01A	0.0424671	-0.386217	-0.106811	-0.476354	0.691324	0.414892	0.025	low
TCGA-55-7910-01A	-1.07483	0.0977262	-0.916485	1.33182	0.841002	1.56926	0.543	high
TCGA-55-7995-01A	-0.714242	0.00613029	0.171182	2.27458	-2.24504	-0.15041	0.032	low
TCGA-55-8085-01A	-0.885199	-0.218625	0.186815	1.07115	-1.68346	-0.0617483	0.058	low
TCGA-55-8089-01A	0.0845254	1.7074	1.8295	0.678522	0.732395	-0.709228	0.366	high
TCGA-55-8090-01A	-0.477512	1.48845	1.24392	0.810114	1.44547	-0.0759861	0.613	high
TCGA-55-8203-01A	-0.316251	0.324018	-0.140255	-0.0955747	0.165919	-0.643962	0.116	high
TCGA-55-8205-01A	-0.424446	0.608162	0.758218	1.013	-0.290474	-0.268722	0.235	high
TCGA-55-8206-01A	0.573496	-1.50723	-1.02826	-1.77987	1.34881	-0.667782	-0.308	low
TCGA-55-8208-01A	0.298428	0.574452	1.56177	0.667503	-0.265615	0.586623	0.066	low
TCGA-55-A48X-01A	0.0570154	-0.0345069	-0.0501211	-0.688197	0.513436	-0.374374	-0.005	low
TCGA-55-A48Y-01A	0.366525	0.688636	1.05126	0.451975	0.300621	0.777314	0.112	high
TCGA-55-A57B-01A	0.101991	-0.0152005	0.474183	-0.548904	1.27496	-0.234821	0.133	high
TCGA-62-8394-01A	-0.788774	0.396079	0.67248	0.573197	0.627142	0.180581	0.431	high
TCGA-62-8395-01A	0.0802661	-0.0562504	-0.0953062	-0.198745	0.223645	1.1673	0.022	low
TCGA-62-8397-01A	-0.380112	-1.42043	-2.06334	-1.05551	0.240396	-0.552162	-0.182	low
TCGA-62-8398-01A	-0.802829	0.999281	0.885191	0.897405	-0.355202	0.318798	0.388	high
TCGA-62-8402-01A	-1.98883	-0.470227	0.13384	0.668968	-0.958879	1.98606	0.481	high
TCGA-62-A46P-01A	-1.32581	-0.0316426	-1.53985	-1.16956	-0.20772	-0.69303	0.173	high
TCGA-62-A46R-01A	-0.0309987	-0.832467	-0.900514	-1.48035	0.300604	-0.228121	-0.183	low
TCGA-62-A46S-01A	-0.827615	-0.549735	-0.704565	-1.02339	-1.0281	-0.564249	-0.096	low
TCGA-62-A46V-01A	0.479127	0.619803	0.94084	0.698735	0.20194	1.84892	0.104	high
TCGA-62-A46Y-01A	-1.28073	0.152635	-0.942936	0.176741	-1.16436	-0.855626	0.152	high
TCGA-62-A470-01A	-1.36064	-0.652666	-0.71882	0.959007	-2.2001	-0.84295	0.001	low
TCGA-62-A471-01A	-2.71428	1.93877	0.264084	1.48265	0.652369	0.201105	1.188	high
TCGA-62-A472-01A	-1.12964	0.128253	-0.144316	0.623168	-0.739254	-0.637626	0.241	high
TCGA-64-1676-01A	0.0445025	0.145672	-1.25164	1.78527	-0.203598	-0.16689	0.043	low
TCGA-64-1677-01A	-1.21817	-0.414378	-1.18464	1.0703	-0.571691	-0.784415	0.219	high
TCGA-64-1679-01A	0.837652	2.25274	2.2374	2.23353	1.56532	2.57069	0.561	high
TCGA-64-1681-01A	0.0110952	-0.344581	-0.944865	0.0605784	-0.179526	-0.125966	-0.104	low
TCGA-64-5774-01A	-1.28675	0.959144	-0.0231003	0.427321	0.557175	0.377836	0.587	high
TCGA-64-5778-01A	-0.643878	-1.11494	-0.121672	-0.751531	-1.02829	-1.2118	-0.183	low
TCGA-64-5779-01A	0.360284	0.157871	-0.306585	0.93385	0.140287	-0.28637	-0.019	low
TCGA-64-5781-01A	0.274306	0.522019	-0.0673588	1.87626	1.8492	1.5843	0.431	high
TCGA-64-5815-01A	1.26534	2.3347	2.41322	1.53346	1.15958	2.03651	0.33	high
TCGA-67-3770-01A	0.254804	-1.63753	-1.90414	0.0937463	-0.798309	-0.818919	-0.459	low
TCGA-67-3771-01A	-0.102121	-0.242746	0.0119484	1.80847	-0.715607	0.614772	0.044	low
TCGA-67-3772-01A	1.53368	-0.757573	-0.649081	-0.0579828	-0.226734	0.95372	-0.548	low
TCGA-67-3773-01A	0.403301	-1.20146	0.228649	0.0224686	-0.304515	-0.612282	-0.293	low
TCGA-67-3774-01A	0.48162	-0.919558	-0.28674	-0.205366	-0.215186	-1.07614	-0.323	low
TCGA-67-6215-01A	-1.91547	1.30393	-1.42191	0.692366	-0.216021	-0.804728	0.612	high
TCGA-67-6216-01A	-0.966518	1.03786	0.668233	0.139356	-0.65786	-0.792546	0.297	high
TCGA-67-6217-01A	0.119626	-1.36081	-1.33764	-1.45304	-0.560319	0.169074	-0.413	low
TCGA-69-7760-01A	-0.813591	-0.388858	-0.940307	1.35763	1.60993	-0.0230127	0.486	high
TCGA-69-7763-01A	0.599477	0.325465	0.498388	-0.56234	1.05162	-0.14269	-0.002	low
TCGA-69-7764-01A	-0.635467	-0.958894	-0.878309	-0.996123	-0.627753	-1.12246	-0.155	low
TCGA-69-7973-01A	-0.102606	1.55007	-0.0535875	-0.0478182	-0.0034183	-0.411991	0.173	high
TCGA-69-7980-01A	-0.249524	0.437416	0.586335	0.143378	-0.050169	-0.708296	0.122	high
TCGA-69-A59K-01A	-1.03538	-0.148588	-1.26211	0.785817	-1.21493	-0.119176	0.096	low
TCGA-71-6725-01A	-2.26629	-1.09527	-2.08939	-2.38552	0.759827	-1.21913	0.346	high
TCGA-71-8520-01A	0.48864	1.10549	1.58272	0.907579	1.01521	2.29855	0.328	high
TCGA-73-4658-01A	0.839356	1.37521	0.499062	-0.479005	0.379307	0.247537	-0.042	low
TCGA-73-4659-01A	0.227917	0.565591	0.32148	-0.00691944	-0.616163	-0.461897	-0.098	low
TCGA-73-4662-01A	0.0739768	-0.704553	-0.570604	-1.62338	-1.45703	-0.653775	-0.47	low
TCGA-73-4668-01A	0.305902	1.23823	1.1177	0.976351	0.250327	1.20186	0.232	high
TCGA-73-4675-01A	0.106018	0.304664	-0.0474893	-0.50077	0.277354	0.391641	0.018	low
TCGA-73-4676-01A	-0.314685	1.66831	-0.446445	0.4565	-0.898759	-0.509639	0.129	high
TCGA-73-7498-01A	0.371851	0.00727843	-0.292073	-1.49421	0.279571	-0.95344	-0.209	low
TCGA-73-7499-01A	0.217806	-0.870635	-0.821347	1.03442	-1.1862	-0.341892	-0.3	low
TCGA-73-A9RS-01A	-1.63398	-1.11212	0.103083	0.384894	-1.71939	-0.605335	0.101	low
TCGA-75-5125-01A	-0.144261	0.0664357	-0.0833787	0.733219	-1.74721	-0.464272	-0.178	low
TCGA-75-5146-01A	0.839806	-1.64928	-2.36512	-0.0570118	-1.30622	-1.06521	-0.738	low
TCGA-75-5147-01A	0.575322	-0.53368	0.356123	0.716621	-0.501557	0.203306	-0.221	low
TCGA-75-6206-01A	-0.0650841	-0.776391	-0.478564	-0.999525	0.0706576	-0.468004	-0.157	low
TCGA-75-6212-01A	-1.07147	-0.269802	-0.289577	1.25444	-0.101857	1.84774	0.391	high
TCGA-75-6214-01A	-1.3282	-0.123459	1.57384	-0.046584	2.07065	2.88324	0.818	high
TCGA-75-7025-01A	1.19437	-0.742831	0.0408276	-0.110752	0.803301	0.160836	-0.296	low
TCGA-75-7027-01A	-0.00615164	1.34323	1.98922	0.806534	1.02708	2.03848	0.496	high
TCGA-78-7146-01A	-1.57372	0.707087	1.03022	2.20342	0.369635	0.145626	0.776	high
TCGA-78-7147-01A	-1.58182	-0.575896	-0.264874	1.50366	-0.617979	-1.0747	0.357	high
TCGA-78-7148-01A	-0.777372	-0.348399	-0.121751	-0.0353762	-0.678207	-0.916079	0.047	low
TCGA-78-7149-01A	-0.762198	0.231886	-0.790616	-0.599993	-0.61955	-0.963622	0.043	low
TCGA-78-7150-01A	0.435786	1.30869	1.45121	1.77557	1.69643	2.11775	0.516	high
TCGA-78-7152-01A	-0.420584	-0.776674	-1.17016	-1.5017	1.34258	-0.705394	0.061	low
TCGA-78-7153-01A	-1.1414	-0.882645	-0.876335	-0.222908	-0.756473	-0.435981	0.052	low
TCGA-78-7154-01A	-0.159153	-0.837849	-0.287023	0.591791	-1.76045	-0.424645	-0.288	low
TCGA-78-7158-01A	-1.07994	0.310894	-0.427312	-1.05676	-0.242685	-0.769554	0.185	high
TCGA-78-7161-01A	-0.67972	0.127731	-0.377091	0.03114	-0.186483	-0.703221	0.143	high
TCGA-78-7162-01A	0.306085	0.0683908	-0.649889	-1.00298	-1.05642	-1.123	-0.368	low
TCGA-78-7166-01A	-1.98005	-0.593418	-1.01904	0.928627	0.721041	0.327683	0.637	high
TCGA-78-7220-01A	-1.38987	-0.484573	-0.351642	-0.0151362	0.693332	-0.00258244	0.429	high
TCGA-78-7535-01A	-1.53571	0.555757	0.0166456	-0.0163732	1.86218	-0.197575	0.762	high
TCGA-78-7536-01A	-1.97101	-0.73914	-0.239444	1.29203	-1.2397	-0.710552	0.354	high
TCGA-78-7537-01A	0.543459	-0.172321	-0.841924	-0.998903	1.75873	1.5025	0.03	low
TCGA-78-7539-01A	-0.664685	-1.14468	-1.55473	-1.88082	-0.489903	-1.22894	-0.24	low
TCGA-78-7540-01A	-1.44804	-1.18483	0.110543	-1.48684	1.5219	-0.523912	0.394	high
TCGA-78-7542-01A	-2.83518	1.38498	0.987533	1.5204	1.70519	-0.565471	1.33	high
TCGA-78-7633-01A	-1.46439	-0.0364554	-0.534189	-1.1736	-2.31483	-1.19902	-0.077	low
TCGA-78-8648-01A	1.20269	1.10863	1.73589	0.411172	0.178473	0.799962	-0.072	low
TCGA-78-8655-01A	-0.374981	0.24652	1.15635	-0.28111	0.999779	-0.618635	0.289	high
TCGA-78-8660-01A	-0.78299	-0.137382	1.12315	0.797397	0.220736	-0.83496	0.317	high
TCGA-78-8662-01A	-1.34682	-0.485431	0.918811	-1.72423	-2.71032	-1.2509	-0.197	low
TCGA-80-5608-01A	-1.55345	0.48521	0.0364747	-0.637185	-0.909509	-0.663724	0.29	high
TCGA-80-5611-01A	-1.25751	-0.492761	2.48484	1.51869	-1.6929	0.0195864	0.261	high
TCGA-83-5908-01A	-0.199845	0.895095	0.917191	0.336376	0.272438	-0.119394	0.249	high
TCGA-86-6562-01A	0.661784	1.02241	1.13957	-0.0599431	1.60563	1.47826	0.247	high
TCGA-86-6851-01A	-0.344633	-0.261824	-0.242159	-0.492797	-0.194646	-1.04124	-0.035	low
TCGA-86-7711-01A	-0.00216375	2.66466	0.674084	2.65268	-1.4851	0.22532	0.282	high
TCGA-86-7713-01A	-1.4211	0.331239	0.0217747	0.905221	0.15388	-1.19831	0.488	high
TCGA-86-7714-01A	0.259074	-0.121384	0.110245	0.0216499	0.869284	-0.546794	0.033	low
TCGA-86-7953-01A	-0.829651	0.067716	0.359882	1.01725	-0.467828	-0.171684	0.253	high
TCGA-86-7954-01A	-0.299032	-0.160988	0.516617	-0.468332	-0.519854	-0.275544	-0.03	low
TCGA-86-7955-01A	-2.4514	-0.234471	-0.912631	1.96288	-0.200524	-0.747755	0.716	high
TCGA-86-8054-01A	-0.365396	0.375515	-0.054125	1.30388	1.13715	0.596601	0.42	high
TCGA-86-8055-01A	1.26237	2.05209	2.18953	1.69008	1.76036	2.43186	0.404	high
TCGA-86-8075-01A	0.917609	1.84144	1.77365	1.20486	0.938722	2.3038	0.302	high
TCGA-86-8076-01A	-0.181405	0.12056	-0.217467	0.501429	-0.305439	-0.372712	0.034	low
TCGA-86-8278-01A	0.411044	1.58385	1.08156	1.45202	1.45996	1.79024	0.469	high
TCGA-86-8279-01A	0.559862	1.52985	0.9042	0.328692	0.849089	1.46294	0.234	high
TCGA-86-8280-01A	0.80476	-0.268024	0.0969343	0.0390953	0.412914	-0.150635	-0.191	low
TCGA-86-8359-01A	-0.862969	0.306906	0.89435	0.236781	0.683543	0.47973	0.445	high
TCGA-86-8585-01A	-0.621013	0.541899	0.7011	0.511831	0.76643	0.384632	0.423	high
TCGA-86-8668-01A	0.705297	0.463062	0.133488	1.00479	0.937661	0.133192	0.07	low
TCGA-86-8671-01A	0.887943	0.00981169	0.638321	-0.635698	-0.208296	0.307392	-0.29	low
TCGA-86-8673-01A	-0.713405	0.594031	0.161646	1.02126	0.223718	0.786531	0.4	high
TCGA-86-8674-01A	-1.53303	-0.230765	-0.497844	-0.97713	0.206166	-0.0361504	0.348	high
TCGA-86-A456-01A	-0.346775	-1.07244	-0.649369	-0.698053	-0.027884	-0.883612	-0.122	low
TCGA-86-A4D0-01A	-1.48559	-0.797862	-0.914435	0.881866	-0.263283	-0.316502	0.312	high
TCGA-86-A4JF-01A	-1.53023	0.112366	-0.344984	0.0397326	-0.466408	-0.692296	0.342	high
TCGA-86-A4P7-01A	0.0335899	-0.0431414	0.160672	-0.859363	-0.123024	-0.371651	-0.098	low
TCGA-91-6828-01A	-0.165478	0.519495	-0.098877	0.188171	1.35033	-0.862528	0.286	high
TCGA-91-6840-01A	-1.28095	-0.10995	0.201835	0.457836	-1.40589	-0.655001	0.161	high
TCGA-95-7567-01A	-0.53947	-0.0326231	-0.0351814	-1.4304	-0.116373	0.201641	0.034	low
TCGA-95-7944-01A	-0.627515	0.477864	0.177487	0.092526	1.3597	1.27857	0.482	high
TCGA-95-7947-01A	-0.814221	-0.82652	-0.227876	0.97618	-1.95662	-0.957232	-0.117	low
TCGA-95-7948-01A	-0.199283	-0.465103	-0.0891961	-1.53407	-0.539037	0.101493	-0.182	low
TCGA-95-A4VK-01A	-0.654635	-0.216919	0.322155	-0.912463	0.792583	-0.286805	0.22	high
TCGA-95-A4VN-01A	-0.971227	0.65984	0.976814	-1.09877	-0.0422445	-0.914151	0.271	high
TCGA-95-A4VP-01A	-0.208476	0.245511	0.316923	-0.554542	0.616859	-0.809391	0.126	high
TCGA-97-7554-01A	0.619415	1.15974	0.970898	0.00677658	0.198722	1.07268	0.049	low
TCGA-97-8172-01A	1.13109	0.0348869	-0.473509	-1.04874	1.58549	-0.366235	-0.184	low
TCGA-97-8174-01A	1.1822	0.430404	-0.0264984	-1.0918	-1.0657	-0.950412	-0.554	low
TCGA-97-8175-01A	-1.07181	1.27908	0.537538	1.24979	0.889212	0.10129	0.683	high
TCGA-97-8176-01A	-0.984766	0.589141	0.36857	-0.132941	-0.130517	-0.531094	0.31	high
TCGA-97-8177-01A	0.965193	0.0905276	-0.00713653	0.343902	-0.333381	0.286545	-0.28	low
TCGA-97-8179-01A	-0.345274	-0.0253786	0.73256	-0.783372	0.193008	-0.885334	0.071	low
TCGA-97-A4LX-01A	0.386848	1.49471	1.35443	1.13801	-0.292883	-0.133001	0.137	high
TCGA-97-A4M0-01A	-0.713323	-0.649596	-0.357208	-0.614615	-0.602435	-1.00038	-0.045	low
TCGA-97-A4M1-01A	0.390552	-0.979783	-1.29092	-1.38215	0.0464327	-1.01346	-0.388	low
TCGA-97-A4M2-01A	0.245378	-1.22764	-0.340072	-1.17265	-1.00945	-0.841664	-0.471	low
TCGA-97-A4M3-01A	-0.323593	-0.281783	-0.905893	-1.35994	0.103144	-0.142555	-0.061	low
TCGA-97-A4M5-01A	0.334569	0.060808	0.656137	-1.03368	0.508131	0.065785	-0.057	low
TCGA-97-A4M6-01A	0.693427	-0.654159	0.120902	-0.20657	0.246174	-0.380841	-0.249	low
TCGA-97-A4M7-01A	-0.0601509	-0.310226	0.118232	0.0891652	0.0922125	-0.203168	0.003	low
TCGA-99-7458-01A	0.718344	0.629601	0.227962	0.503343	0.505428	0.346784	-0.006	low
TCGA-99-8025-01A	-0.337526	0.539254	0.492971	-0.912635	0.594781	1.28268	0.234	high
TCGA-99-8028-01A	0.46463	0.665271	0.952318	-0.125597	0.222237	0.511187	0.017	low
TCGA-99-AA5R-01A	0.639369	-0.273475	-0.162442	-1.01634	-0.560592	-0.844706	-0.397	low
TCGA-L4-A4E5-01A	-0.68787	0.194202	1.53807	0.347113	0.803121	0.0117952	0.422	high
TCGA-L4-A4E6-01A	0.541586	-0.532754	0.0712629	-0.962314	-0.527603	-1.10333	-0.386	low
TCGA-L9-A743-01A	-0.073736	0.751178	1.01598	-0.528142	0.396439	-0.163157	0.158	high
TCGA-L9-A7SV-01A	-1.86378	-1.31166	-1.64059	-2.57919	-1.55611	-0.666307	-0.114	low
TCGA-MN-A4N1-01A	-1.04796	0.503839	0.930711	-0.415072	1.35235	0.55899	0.575	high
TCGA-MN-A4N4-01A	0.664103	1.66414	1.61253	1.41385	1.72703	1.81979	0.466	high
TCGA-MP-A4SV-01A	-0.270879	0.198582	0.746531	0.936222	-0.290035	0.124764	0.155	high
TCGA-MP-A4SW-01A	-0.673268	-0.328457	-0.160308	0.40075	-0.602313	0.127454	0.091	low
TCGA-MP-A4SY-01A	0.646605	2.15321	1.29637	0.871756	1.62779	2.33785	0.471	high
TCGA-MP-A4T4-01A	0.261551	0.387221	0.286602	0.081858	-0.133246	0.70743	-0.014	low
TCGA-MP-A4TA-01A	-0.46775	-0.448	0.31178	-0.295817	-0.66369	0.829685	0.003	low
TCGA-MP-A4TD-01A	0.943052	-0.335865	0.922542	-0.665147	-0.157959	1.11881	-0.301	low
TCGA-MP-A4TF-01A	-1.93852	1.02333	-0.0906947	1.35691	2.82249	1.41885	1.21	high
TCGA-MP-A4TH-01A	0.0246213	-0.994336	-0.741677	-1.0771	-0.0914185	-0.670821	-0.252	low
TCGA-MP-A4TI-01A	0.140583	2.2822	2.4075	0.966348	1.81895	1.49898	0.683	high
TCGA-MP-A4TJ-01A	0.517709	0.383105	0.553377	0.804967	0.653785	-0.814914	0.047	low
TCGA-MP-A5C7-01A	-1.69716	-0.945425	-0.787886	-0.53165	-1.51723	-1.17169	0.048	low
TCGA-NJ-A4YF-01A	-1.3904	0.623379	-0.575925	0.999312	0.407877	0.861951	0.592	high
TCGA-NJ-A4YG-01A	-0.211234	0.166554	0.382186	-0.762219	0.637769	0.273477	0.142	high
TCGA-NJ-A4YQ-01A	-0.763543	-0.35112	-0.579293	1.32342	-1.0064	-0.894953	0.072	low
TCGA-NJ-A7XG-01A	-2.05557	0.220306	-1.70454	0.0173042	0.566385	-0.663518	0.599	high
TCGA-S2-AA1A-01A	0.307281	-0.703932	-0.190724	-0.0951682	0.697971	-0.550068	-0.088	low
